# Supplementary material for: Plasma Concentrations of Short-Chain Fatty Acids in Active and Recovered Anorexia Nervosa
Source: Nutrients. 2022 Dec 9;14(24):5247. doi: 10.3390/nu14245247 (PMC9781195; doi:10.3390/nu14245247)
Supplement: Supplementary file 1 [file nutrients-14-05247-s001.zip]

Archive with 4 entries (4 files):
- Suppl.Figure S1 Xu et al.tif
- Suppl.table S1 Xu et al.xlsx
- Suppl.table S2 Xu et al.xlsx
- Supplementary figure legends.pdf
