# Supplementary material for: Plasma Concentrations of Short-Chain Fatty Acids in Active and Recovered Anorexia Nervosa
Source: Nutrients. 2022 Dec 9;14(24):5247. doi: 10.3390/nu14245247 (PMC9781195; doi:10.3390/nu14245247)
Supplement: Supplementary file 1 [file nutrients-14-05247-s001.zip › Suppl.table S1 Xu et al.xlsx]

## Sheet: Sheet1
Supplementary table S1.
Neuropsychiatric comorbidities of the study participants by group (%).
ICD-10 codes	Psychiatric comorbidities	AN	AN-REC	CTRL
F10-19	Psychoactive substance related disorders	12.8	10.2	2.7
F23	Brief psychotic disorder	0.9	2.8	0
F30-39. F92	Mood disorders	19.3	26.9	3.6
F40-43	Anxiety disorders	23.9	27.8	2.7
F44-45	Dissociative. conversion and somatoform disorders	3.7	1.9	0
F51-53	Behavioral disorders	3.7	1.9	0
F60	Specific personality disorders	9.2	8.3	0
F84	Autism spectrum disorder	6.4	2.8	0
F90-91	Attention deficit hyperactivity disorder and conduct disorders	3.7	10.2	0
F98-99	Other or unspecified mental disorder	4.6	2.8	0.9
ICD-10 = International Statistical Classification of Diseases and Related Health Problems. 10th Revision.
