# Supplementary material for: Plasma Concentrations of Short-Chain Fatty Acids in Active and Recovered Anorexia Nervosa
Source: Nutrients. 2022 Dec 9;14(24):5247. doi: 10.3390/nu14245247 (PMC9781195; doi:10.3390/nu14245247)
Supplement: Supplementary file 1 [file nutrients-14-05247-s001.zip › Suppl.table S2 Xu et al.xlsx]

## Sheet: Sheet1
Suppl.Table S2. Slope and p-value for correlations between BMI and SCFA concentrations
SCFA	BMI	slope	slope	slope	CTRL	CTRL vs	AN vs
	correlation	AN	AN-REC	CTRL	vs AN	AN-REC	AN-REC
	(p value)	(p value)	(p value)	(p value)	(p value)	(p value)	(p value)
Butyric acid	0.07	-1.28	-0.02	0.04	0.05	0.96	0.06
	(0.19)	(0.02)	(0.88)	(0.82)
Isobutyric acid	0.14	-0.07	0.003	0.02	0.05	0.45	0.12
	(0.01)	(0.05)	(0.71)	(0.06)
Isovaleric acid	0.09	-0.02	-0.004	-0.0002	0.48	0.80	0.62
	(0.13)	(0.22)	(0.30)	(0.95)
Succinic acid	-0.09	-0.44	0.001	0.02	0.004	0.92	0.005
	(0.11)	(0.0014)	(0.97)	(0.59)
Acetic acid	0.01	-0.14	0.15	-0.82	0.98	0.76	0.99
	(0.81)	(0.97)	(0.86)	(0.43)
Formic acid	0.02	-4.45	0.004	0.14	0.39	0.99	0.40
	(0.68)	(0.19)	(0.99)	(0.88)
Propionic acid	0.06	-1.29	-0.025	0.04	0.005	0.89	0.007
	(0.24)	(0.0015)	(0.8)	(0.71)
Total SCFA	0.05	-2.72	0.11	-0.74	0.87	0.82	0.75
	(0.33)	(0.47)	(0.91)	(0.49)
